# Supplementary material for: Doses of Botulinum Toxin in Cervical Dystonia: Does Ultrasound Guidance Change Injection Practices?
Source: Toxins (Basel). 2024 Oct 11;16(10):439. doi: 10.3390/toxins16100439 (PMC11511466; doi:10.3390/toxins16100439)
Supplement: Supplementary file 1 [file toxins-16-00439-s001.zip]

Archive with 1 entries (1 files):
- toxins-3216300-supplementary.pdf
